# Supplementary material for: 3D Computational Modeling of Defective Early Endosome Distribution in Human iPSC-Based Cardiomyopathy Models
Source: Cells. 2024 May 27;13(11):923. doi: 10.3390/cells13110923 (PMC11171759; doi:10.3390/cells13110923)
Supplement: Supplementary file 1 [file cells-13-00923-s001.zip]

Archive with 3 entries (3 files):
- S Movie 1, vesicle distributions WT.mp4
- S Movie 2, vesicle distributions MUT.mp4
- Saleem et al_Supplementary Materials.pdf
